# Supplementary material for: Unsaturation-Driven Modulation of Antioxidant and Acetylcholinesterase Inhibitory Activities of Cardanol Derivatives
Source: Bioengineering (Basel). 2025 Dec 1;12(12):1316. doi: 10.3390/bioengineering12121316 (PMC12729563; doi:10.3390/bioengineering12121316)
Supplement: Supplementary file 1 [file bioengineering-12-01316-s001.zip]

Archive with 1 entries (1 files):
- bioengineering-3924586-supplementary.pdf
